# Supplementary material for: Features Associated with Visible Lamina Cribrosa Pores in Individuals of African Ancestry with Glaucoma: Primary Open-Angle African Ancestry Glaucoma Genetics (POAAGG) Study
Source: Vision (Basel). 2024 Apr 18;8(2):24. doi: 10.3390/vision8020024 (PMC11036295; doi:10.3390/vision8020024)
Supplement: Supplementary file 1 [file vision-08-00024-s001.zip]

Archive with 1 entries (1 files):
- vision-2909059-supplementary.pdf
